# Supplementary material for: Quantification of Dynamic Morphological Drug Responses in 3D Organotypic Cell Cultures by Automated Image Analysis
Source: PLoS One. 2014 May 8;9(5):e96426. doi: 10.1371/journal.pone.0096426 (PMC4014501; doi:10.1371/journal.pone.0096426)
Supplement: AMIDA Program S1 — Compressed ZIP file that contains the AMIDA program (as. exe file format) for computers with both 16-bit (Subfolder x86) and 8-bit based microprocessors (subfolder x64). In addition, a supplemental. dll file (is included in both subfolders. This file may be required by some computers to run AMIDA properly. AMIDA is started by double clicking the amida.exe file. The correct folder corresponding to the users' version of windows has to be chosen. (Newer computers have a 64-bit (x64) instruction set while older often still have a 32-bit (x86) set. A single image file (e.g. own data, or exemplary 3D images from Supplemental Image Data file S5) can be chosen for analysis by clicking the ‘Select Image Data’ button from the AMIDA user interface. Clicking the ‘Analyze Data’ button start the analysis. (ZIP) [file pone.0096426.s010.zip]

Archive with 7 entries (4 files):
- amida/
- amida/x64/
- amida/x64/Amida.exe
- amida/x64/WaterShedDll.dll
- amida/x86/
- amida/x86/Amida.exe
- amida/x86/WaterShedDll.dll
