# Supplementary material for: Quantification of Dynamic Morphological Drug Responses in 3D Organotypic Cell Cultures by Automated Image Analysis
Source: PLoS One. 2014 May 8;9(5):e96426. doi: 10.1371/journal.pone.0096426 (PMC4014501; doi:10.1371/journal.pone.0096426)
Supplement: Image Data S1 — Compressed ZIP file contains a set of exemplary test images derived from 3D cultures of HeLa and PC3 cells, in different formats and resolutions. These images can be analysed with the AMIDA software. (ZIP) [file pone.0096426.s011.zip]

Archive with 15 entries (15 files):
- HeLaGFP - Slide 01 - Position 15.tif
- HeLaGFP - Slide 01 - Position 16.tif
- HeLaGFP - Slide 01 - Position 17.tif
- HeLaGFP - Slide 01 - Position 30.tif
- HeLaGFP - Slide 01 - Position 37.tif
- PC3 - slide 01 - Position 2.tif
- PC3 - slide 02 - Position 45.tif
- PC3 - slide 02 - Position 46.tif
- PC3 - slide 03 - Position 34.tif
- PC3 - slide 03 - Position 35.tif
- RGB - Slide 01 - position 01.tif
- RGB - Slide 01 - position 02.tif
- RGB - Slide 01 - position 03.tif
- RGB - Slide 01 - position 04.tif
- RGB - Slide 01 - position 05.tif
